# Supplementary material for: P38 Mediates Tumor Suppression through Reduced Autophagy and Actin Cytoskeleton Changes in NRAS-Mutant Melanoma
Source: Cancers (Basel). 2023 Jan 31;15(3):877. doi: 10.3390/cancers15030877 (PMC9913513; doi:10.3390/cancers15030877)
Supplement: Supplementary file 1 [file cancers-15-00877-s001.zip]

Archive with 1 entries (1 files):
- cancers-2080355-supplementary.pdf
